# Supplementary material for: A gapless genome of early-diverging Asteraceae species, Gerbera, provides insights for ray floret differentiation in the capitula
Source: Hortic Res. 2025 Dec 9;13(3):uhaf357. doi: 10.1093/hr/uhaf357 (PMC13101651; doi:10.1093/hr/uhaf357)
Supplement: Web_Material_uhaf357 [file Web_Material_uhaf357.zip]

Archive with 1 entries (1 files):
- Web_Material_uhaf357.pdf
